# Supplementary material for: Holmium-Containing Metal-Organic Frameworks as Modifiers for PEBA-Based Membranes
Source: Polymers (Basel). 2023 Sep 20;15(18):3834. doi: 10.3390/polym15183834 (PMC10534401; doi:10.3390/polym15183834)
Supplement: Supplementary file 1 [file polymers-15-03834-s001.zip]

Archive with 1 entries (1 files):
- polymers-2559553-supplementary.pdf
